# Supplementary material for: NMR Crystallographic Journey from Light to Heavy Atoms of Mercury(II)-DOTAM Complexes and Extraction of Related Structural Parameters
Source: Inorg Chem. 2025 Oct 16;64(42):21130–44. doi: 10.1021/acs.inorgchem.5c03503 (PMC12570143; doi:10.1021/acs.inorgchem.5c03503)
Supplement: Supplementary file 1 [file ic5c03503_si_001.xlsx]

## Sheet: Overview
	Isotropic chemical shift								Overview of the methods
		Compound 1		Compound 2		Both systems			Method	Base	Scalar Correction	Spin-orbit correction
	Method	13C	15N	13C	15N	13C	15N		Castep/NR	Castep	None	None
	Castep/NR	0.715647	9.83833	1.07749	11.2822	0.853482	10.342		Castep/SR	Castep	Castep	None
	Castep/SR	0.665133	7.11805	0.573179	8.57698	0.635961	7.6354		Castep/SOR	Castep	None	ReSpect
	Castep/SOR		5.01629		6.03163		5.37609		Castep/SR/SOR	Castep	Castep	ReSpect
	Castep/SR/SOR		12.7053		8.7065		11.5275		Castep/SRR	Castep	ReSpect	None
	Castep/SRR		8.52895		10.0089		9.04918		Castep/SRR/SOR	Castep	ReSpect	ReSpect
	Castep/SRR/SOR		3.8001		4.7517		4.14167		ReSpect/NR	ReSpect	None	None
	ReSpect/NR		11.5016		4.1915		9.69785		ReSpect/SRR/SOR	ReSpect	ReSpect	ReSpect
	ReSpect/SRR/SOR	4.79648	10.6604	2.51783	4.4976	4.1774	9.08327		ADF/SRA/SOA	ADF	ADF	ADF
	ADF/SRA/SOA	1.29625	8.45377	0.750868	8.74401	1.14372	8.55161
	199Hg - Shift					199Hg - Span					199Hg - Skew
	Method	Compound 1	Compound 2	Both systems		Method	Compound 1	Compound 2	Both systems		Method	Compound 1	Compound 2	Both systems
	Castep/NR	115.663	153.573	135.946		Castep/NR	119.026	160.587	141.343		Castep/NR	0.387171	0.159202	0.296012
	Castep/SR	184.824	243.551	216.191		Castep/SR	169.139	159.495	164.388		Castep/SR	0.453584	0.166824	0.341737
	Castep/SOR	171.743	75.7487	132.728		Castep/SOR	161.68	194.28	178.725		Castep/SOR	0.376381	0.192796	0.299026
	Castep/SR/SOR	132.23	77.7691	108.473		Castep/SR/SOR	231.014	346.566	294.513		Castep/SR/SOR	0.430471	0.193717	0.33379			`
	Castep/SRR	220.688	258.748	240.472		Castep/SRR	199.186	244.918	223.226		Castep/SRR	0.365308	0.119338	0.271746
	Castep/SRR/SOR	137.993	84.9276	114.575		Castep/SRR/SOR	255.993	466.484	376.258		Castep/SRR/SOR	0.31597	0.145672	0.246026
	ReSpect/NR	126.385	139.412	133.058		ReSpect/NR	59.3888	124.207	97.3509		ReSpect/NR	0.31611	0.121133	0.239373
	ReSpect/SRR/SOR	157.907	66.9724	121.284		ReSpect/SRR/SOR	228.783	631.129	474.693		ReSpect/SRR/SOR	0.231282	0.108638	0.180684
	ADF/SRA/SOA	116.308	119.172	117.748		ADF/SRA/SOA	112.626	585.929	421.899		ADF/SRA/SOA	0.189131	0.113541	0.155984
		For 199Hg RMSDs at most 15 ppm higher than the best value are highlighted

## Sheet: 1H NMR
Shielding																				Shift
	Site	Exp	Castep/NR	Castep/SR	ReSpect/SRR/SOR	ADF/SRA/SOA															Exp	Castep/NR	Castep/SR	ReSpect/SRR/SOR	ADF/SRA/SOA
Compound 1	H41H	8.0742	18.9124	18.8033	13.99	24.97														Compound 1	8.0742	10.7598	10.7617	16.2887	7.28077
	H31H	8.0742	19.3158	19.2777	14.02	25.11															8.0742	10.3564	10.2873	16.2587	7.14077
	H31E	8.0742	20.4494	20.369	15.11	25.14															8.0742	9.22283	9.196	15.1687	7.11077
	H11H	8.0742	20.8065	20.7625	16.28	25.21															8.0742	8.86573	8.8025	13.9987	7.04077
	H21H	8.0742	20.9213	20.8831	16.88	25.22															8.0742	8.75093	8.6819	13.3987	7.03077
	H11E	8.0742	21.1572	21.1029	17.24	25.24															8.0742	8.51503	8.4621	13.0387	7.01077
	H21F	7.5255	21.1963	21.1204	17.64	25.25															7.5255	8.47593	8.4446	12.6387	7.00077
	H31G	7.5255	21.2109	21.2313	17.77	25.28															7.5255	8.46133	8.3337	12.5087	6.97077
	H41F	7.5255	21.5304	21.4737	17.79	25.33															7.5255	8.14183	8.0913	12.4887	6.92077
	H41E	7.0298	21.6955	21.6538	18.24	25.36															7.0298	7.97673	7.9112	12.0387	6.89077
	H11F	7.0298	21.714	21.6693	18.7	25.39															7.0298	7.95823	7.8957	11.5787	6.86077
	H21G	7.0298	21.7362	21.7195	18.83	25.44															7.0298	7.93603	7.8455	11.4487	6.81077
	H11G	6.6301	21.8878	21.7545	18.92	25.46															6.6301	7.78443	7.8105	11.3587	6.79077
	H41G	6.6301	22.0851	22.0001	19.52	25.55															6.6301	7.58713	7.5649	10.7587	6.70077
	H31F	6.0705	22.2522	22.2029	20.45	25.69															6.0705	7.42003	7.3621	9.82869	6.56077
	H21E	6.0705	22.5587	22.5301	20.47	26.02															6.0705	7.11353	7.0349	9.80869	6.23077
	H1Y	6.0705	23.4184	23.2693	N/A*	N/A*															6.0705	6.25383	6.2957	N/A*	N/A*
	H31D	6.0705	24.8326	24.9367	20.93	26.74															6.0705	4.83963	4.6283	9.34869	5.51077
	H21A	3.7832	25.0635	25.0911	21.28	27.95															3.7832	4.60873	4.4739	8.99869	4.30077
	H5AA	3.7832	25.563	25.4171	21.28	28.09															3.7832	4.10923	4.1479	8.99869	4.16077
	H4BA	3.7832	25.6316	25.5252	21.29	28.21															3.7832	4.04063	4.0398	8.98869	4.04077
	H6BB	3.7832	25.6577	25.5624	21.46	28.23															3.7832	4.01453	4.0026	8.81869	4.02077
	H41D	3.7832	25.6973	25.6148	21.68	28.23															3.7832	3.97493	3.9502	8.59869	4.02077
	H5BA	3.7832	25.7394	25.658	21.97	28.28															3.7832	3.93283	3.907	8.30869	3.97077
	H41B	3.7832	25.7616	25.6985	22.68	28.35															3.7832	3.91063	3.8665	7.59869	3.90077
	H11C	3.7832	25.7712	25.765	23	28.35															3.7832	3.90103	3.8	7.27869	3.90077
	H31C	3.7832	25.8145	25.7855	23.16	28.45															3.7832	3.85773	3.7795	7.11869	3.80077
	H31B	3.7832	25.8574	25.8013	23.23	28.46															3.7832	3.81483	3.7637	7.04869	3.79077
	H11A	3.7832	25.9281	25.8285	23.33	28.47															3.7832	3.74413	3.7365	6.94869	3.78077
	H21C	3.7832	25.9414	25.9274	23.68	28.52															3.7832	3.73083	3.6376	6.59869	3.73077
	H7BA	3.7832	26.0486	26.0339	23.78	28.53															3.7832	3.62363	3.5311	6.49869	3.72077
	H3AA	3.7832	26.2859	26.1933	23.9	28.54															3.7832	3.38633	3.3717	6.37869	3.71077
	H11D	3.7832	26.3098	26.2287	24.45	28.57															3.7832	3.36243	3.3363	5.82869	3.68077
	H7AA	3.7832	26.3403	26.3244	24.55	28.59															3.7832	3.33193	3.2406	5.72869	3.66077
	H2BA	3.7832	26.3673	26.3439	24.8	28.6															3.7832	3.30493	3.2211	5.47869	3.65077
	H1X	3.7832	26.5489	26.497	N/A*	N/A*															3.7832	3.12333	3.068	N/A*	N/A*
	H3BB	3.143	26.5901	26.503	25.55	28.6															3.143	3.08213	3.062	4.72869	3.65077
	H2AB	3.143	26.6944	26.5347	25.69	28.61															3.143	2.97783	3.0303	4.58869	3.64077
	H1AA	3.143	26.708	26.6011	26.13	28.61															3.143	2.96423	2.9639	4.14869	3.64077
	H31A	3.143	26.7171	26.6257	27.43	28.64															3.143	2.95513	2.9393	2.84869	3.61077
	H3BA	3.143	26.7402	26.6393	27.84	28.65															3.143	2.93203	2.9257	2.43869	3.60077
	H1BA	3.143	26.7742	26.643	27.91	28.66															3.143	2.89803	2.922	2.36869	3.59077
	H11B	2.782	26.7815	26.6992	28.08	28.69															2.782	2.89073	2.8658	2.19869	3.56077
	H1BB	2.782	26.859	26.704	28.21	28.7															2.782	2.81323	2.861	2.06869	3.55077
	H21D	2.782	26.8678	26.7358	28.38	28.7															2.782	2.80443	2.8292	1.89869	3.55077
	H7BB	2.782	26.8854	26.8249	28.88	28.74															2.782	2.78683	2.7401	1.39869	3.51077
	H41A	2.782	26.9616	26.8918	28.97	28.83															2.782	2.71063	2.6732	1.30869	3.42077
	H21B	2.782	27.0218	26.8987	29.02	28.84															2.782	2.65043	2.6663	1.25869	3.41077
	H3AB	2.782	27.0802	26.9361	29.67	28.84															2.782	2.59203	2.6289	0.608691	3.41077
	H8AB	2.782	27.0904	26.9747	30.02	28.85															2.782	2.58183	2.5903	0.258691	3.40077
	H6AA	2.782	27.1175	27.0148	30.4	28.89															2.782	2.55473	2.5502	-0.121309	3.36077
	H4AB	2.782	27.1563	27.0289	31.39	28.91															2.782	2.51593	2.5361	-1.11131	3.34077
	H5AB	2.782	27.1791	27.03	31.57	28.92															2.782	2.49313	2.535	-1.29131	3.33077
	H4BB	2.782	27.1854	27.0308	31.57	28.92															2.782	2.48683	2.5342	-1.29131	3.33077
	H5BB	2.782	27.2018	27.042	32.25	28.93															2.782	2.47043	2.523	-1.97131	3.32077
	H2AA	2.4927	27.2112	27.0852	32.7	28.96															2.4927	2.46103	2.4798	-2.42131	3.29077
	H4AA	2.4927	27.2129	27.1262	32.81	28.97															2.4927	2.45933	2.4388	-2.53131	3.28077
	H41C	2.4927	27.2158	27.1284	33.22	28.99															2.4927	2.45643	2.4366	-2.94131	3.26077
	H1AB	2.4927	27.3132	27.1393	34.71	29.03															2.4927	2.35903	2.4257	-4.43131	3.22077
	H8BB	2.4927	27.3516	27.2613	35.18	29.04															2.4927	2.32063	2.3037	-4.90131	3.21077
	H6BA	2.4927	27.4319	27.2635	35.39	29.05															2.4927	2.24033	2.3015	-5.11131	3.20077
	H2BB	2.4927	27.5507	27.3675	35.68	29.05															2.4927	2.12153	2.1975	-5.40131	3.20077
	H6AB	2.0161	27.6492	27.5164	35.68	29.09															2.0161	2.02303	2.0486	-5.40131	3.16077
	H8BA	2.0161	27.654	27.5695	38.8	29.09															2.0161	2.01823	1.9955	-8.52131	3.16077
	H7AB	2.0161	27.7313	27.5891	41.38	29.11															2.0161	1.94093	1.9759	-11.1013	3.14077
	H8AA	2.0161	28.0692	28.0375	41.75	29.12															2.0161	1.60303	1.5275	-11.4713	3.13077
Compound 2	H11C	8.8585	18.7752	18.6889	22.04	24.99														Compound 2	8.8585	10.897	10.8761	8.23869	7.26077
	H21D	8.8585	19.1677	19.1567	22.22	25.12															8.8585	10.5045	10.4083	8.05869	7.13077
	H21C	8.8585	20.1881	20.0118	23.21	25.38															8.8585	9.48413	9.5532	7.06869	6.87077
	H41C	8.8585	21.4028	21.2434	23.46	25.42															8.8585	8.26943	8.3216	6.81869	6.83077
	H41D	7.3664	22.0904	22.1571	23.93	25.46															7.3664	7.58183	7.4079	6.34869	6.79077
	H31D	7.3664	22.333	22.2155	23.95	25.52															7.3664	7.33923	7.3495	6.32869	6.73077
	H31C	7.3664	22.4534	22.394	24.27	25.54															7.3664	7.21883	7.171	6.00869	6.71077
	H1Y	6.539	22.5251	22.4035	N/A*	N/A*															6.539	7.14713	7.1615	N/A*	N/A*
	H2X	6.539	22.9075	22.7835	N/A*	N/A*															6.539	6.76473	6.7815	N/A*	N/A*
	H11D	6.539	23.3675	23.2457	24.37	25.62															6.539	6.30473	6.3193	5.90869	6.63077
	H1X	6.1154	25.2933	25.0633	N/A*	N/A*															6.1154	4.37893	4.5017	N/A*	N/A*
	H41A	6.1154	25.4378	25.3488	24.74	28.16															6.1154	4.23443	4.2162	5.53869	4.09077
	H11B	6.1154	25.7707	25.6246	24.97	28.17															6.1154	3.90153	3.9404	5.30869	4.08077
	H5A	6.1154	25.7784	25.644	25.3	28.17															6.1154	3.89383	3.921	4.97869	4.08077
	H21B	4.0114	25.8585	25.6856	25.47	28.35															4.0114	3.81373	3.8794	4.80869	3.90077
	H31B	4.0114	25.95	25.7162	25.59	28.52															4.0114	3.72223	3.8488	4.68869	3.73077
	H41B	4.0114	26.0144	25.9417	25.65	28.53															4.0114	3.65783	3.6233	4.62869	3.72077
	H31A	3.8131	26.0693	25.9991	25.96	28.55															3.8131	3.60293	3.5659	4.31869	3.70077
	H6A	3.8131	26.149	26.0647	26.49	28.58															3.8131	3.52323	3.5003	3.78869	3.67077
	H1B	3.459	26.259	26.0665	26.52	28.6															3.459	3.41323	3.4985	3.75869	3.65077
	H8B	3.459	26.2824	26.107	26.93	28.65															3.459	3.38983	3.458	3.34869	3.60077
	H21A	3.459	26.3182	26.1987	27.02	28.69															3.459	3.35403	3.3663	3.25869	3.56077
	H5B	3.459	26.4694	26.206	27.07	28.72															3.459	3.20283	3.359	3.20869	3.53077
	H7A	3.459	26.4869	26.2454	27.26	28.81															3.459	3.18533	3.3196	3.01869	3.44077
	H1A	3.459	26.4897	26.2485	27.65	28.85															3.459	3.18253	3.3165	2.62869	3.40077
	H3A	3.459	26.5034	26.3006	27.71	28.86															3.459	3.16883	3.2644	2.56869	3.39077
	H3B	3.459	26.5761	26.4439	27.85	28.88															3.459	3.09613	3.1211	2.42869	3.37077
	H11A	3.459	26.6175	26.5259	27.88	28.94															3.459	3.05473	3.0391	2.39869	3.31077
	H4B	3.459	26.8027	26.5274	27.95	28.94															3.459	2.86953	3.0376	2.32869	3.31077
	H2B	3.459	26.8406	26.6047	29.01	28.96															3.459	2.83163	2.9603	1.26869	3.29077
	H2A	3.459	27.0127	26.7522	29.32	28.98															3.459	2.65953	2.8128	0.958691	3.27077
	H3Y	3.1348	27.0149	26.8674	N/A*	N/A*															3.1348	2.65733	2.6976	N/A*	N/A*
	H8A	3.1348	27.158	26.8899	30.01	29.03															3.1348	2.51423	2.6751	0.268691	3.22077
	H4A	2.5894	27.2205	27.0562	30.16	29.08															2.5894	2.45173	2.5088	0.118691	3.17077
	H7B	2.5894	27.2254	27.1272	30.51	29.11															2.5894	2.44683	2.4378	-0.231309	3.14077
	H6B	2.5894	27.2355	27.1292	30.8	29.12															2.5894	2.43673	2.4358	-0.521309	3.13077
	H3X	2.5894	27.2598	27.1434	N/A*	N/A*															2.5894	2.41243	2.4216	N/A*	N/A*
	H2Y	2.5894	28.3115	28.1482	N/A*	N/A*															2.5894	1.36073	1.4168	N/A*	N/A*
Intercept			29.6722	29.565	30.2787	32.2508
RMSD	Overall		0.752932	0.732322	4.24034	0.738992
RMSD	Compound 1		0.672325	0.660524	5.09448	0.611438
RMSD	Compound 2		0.875467	0.842607	1.42624	0.943724
* The chemical shift of the water protons was not calculated by ReSpect and ADF.

## Sheet: 13C NMR
Shielding																								Shift
	Exp	Castep/NR		Castep/SR		ReSpect/SRR/SOR		ADF/SRA/SOA																	Exp	Castep/NR	Castep/SR	ReSpect/SRR/SOR	ADF/SRA/SOA
Compound 1	176.353	C12A	-5.3566	C12A	-4.2068	C22A	-6.58	C12A	9.57															Compound 1	176.353	176.901	176.353	186.545	178.514
	175.4	C32B	-4.5296	C42B	-3.791	C22B	-3.71	C12B	10.19																175.4	176.074	175.937	183.675	177.894
	174.5	C32A	-3.5753	C32B	-3.1886	C32A	-2.67	C32B	11.25																174.5	175.12	175.335	182.635	176.834
	174.247	C22A	-3.565	C22A	-2.7481	C12A	0.81	C22A	11.67																174.247	175.109	174.894	179.155	176.414
	174.247	C42B	-3.4469	C32A	-2.5415	C32B	3.26	C32A	11.92																174.247	174.991	174.688	176.705	176.164
	173.6	C12B	-3.4268	C12B	-2.359	C12B	4.03	C22B	12.21																173.6	174.971	174.505	175.935	175.874
	172.4	C42A	-1.9959	C42A	-1.1505	C42B	6.68	C42A	12.6																172.4	173.54	173.297	173.285	175.484
	172.005	C22B	0.2675	C22B	1.2018	C42A	10.32	C42B	16.09																172.005	171.277	170.944	169.645	171.994
	57.657	C31B	113.242	C31B	114.753	C4B	115.27	C31B	129.05																57.657	58.3026	57.3931	64.6947	59.0339
	56.2	C6B	115.1	C41B	115.632	C21A	118.73	C4B	132.88																56.2	56.4441	56.514	61.2347	55.2039
	55.098	C21A	115.793	C6B	115.779	C31B	121.07	C41B	133.12																55.098	55.7516	56.3671	58.8947	54.9639
	55.098	C21B	116.016	C21A	116.495	C3B	121.13	C41A	133.73																55.098	55.5285	55.6511	58.8347	54.3539
	55.098	C41B	116.271	C21B	116.883	C21B	121.64	C21A	134.38																55.098	55.2733	55.2626	58.3247	53.7039
	55.098	C11A	116.951	C11B	117.655	C2B	122.84	C21B	134.44																55.098	54.5936	54.4913	57.1247	53.6439
	54.413	C11B	117.168	C11A	117.788	C4A	122.89	C31A	134.44																54.413	54.3759	54.3579	57.0747	53.6439
	54.413	C4B	117.195	C4B	117.903	C6B	123.19	C11A	134.47																54.413	54.3488	54.2432	56.7747	53.6139
	53.685	C31A	118.545	C5B	119.283	C31A	123.42	C11B	135.13																53.685	52.9992	52.8629	56.5447	52.9539
	53.685	C5B	119.068	C31A	119.457	C3A	125.01	C5B	135.34																53.685	52.476	52.6889	54.9547	52.7439
	53.047	C41A	119.526	C41A	120.294	C2A	127.34	C6B	135.49																53.047	52.0186	51.8518	52.6247	52.5939
	52.039	C6A	119.812	C6A	120.344	C1B	128.07	C8B	135.7																52.039	51.7326	51.8025	51.8947	52.3839
	52.039	C8B	120.594	C8B	120.916	C5B	128.5	C8A	136.04																52.039	50.9504	51.23	51.4647	52.0439
	51.567	C8A	120.737	C4A	121.189	C8B	128.74	C6A	136.96																51.567	50.8072	50.9568	51.2247	51.1239
	51.567	C2B	120.854	C8A	121.23	C1A	132.25	C4A	136.96																51.567	50.6906	50.9166	47.7147	51.1239
	50.464	C4A	121.103	C2B	121.338	C11B	133.68	C2B	137.76																50.464	50.4413	50.8084	46.2847	50.3239
	49.1	C2A	121.646	C2A	122.325	C6A	134.53	C2A	138.68																49.1	49.8983	49.8213	45.4347	49.4039
	48.295	C3B	122.38	C3B	122.587	C41B	134.86	C3B	139.7																48.295	49.1637	49.5593	45.1047	48.3839
	48.295	C1A	123.45	C1A	123.749	C5A	135.75	C3A	139.8																48.295	48.0939	48.3975	44.2147	48.2839
	48.295	C5A	123.793	C3A	124.236	C8A	136.08	C1A	140.13																48.295	47.7509	47.9102	43.8847	47.9539
	48.295	C3A	123.837	C5A	124.26	C11A	136.28	C5A	140.66																48.295	47.7074	47.8864	43.6847	47.4239
	47.7	C7A	124.172	C7A	124.447	C7B	139.56	C1B	140.77																47.7	47.3725	47.699	40.4047	47.3139
	47.7	C1B	124.255	C1B	124.456	C41A	141.42	C7A	141.04																47.7	47.2895	47.6905	38.5447	47.0439
	44.9	C7B	127.593	C7B	127.611	C7A	143.1	C7B	144.57																44.9	43.951	44.5348	36.8647	43.5139
Compound 2	176.971	C12	-8.6403	C12	-6.4964	C32	-0.63	C32	10.84															Compound 2	176.971	180.185	178.642	180.595	177.244
	175.753	C42	-5.5461	C42	-4.3613	C12	1.18	C12	10.86																175.753	177.09	176.507	178.785	177.224
	174.789	C32	-4.819	C32	-3.0121	C42	3.08	C42	13.93																174.789	176.363	175.158	176.885	174.154
	174.205	C22	-2.6779	C22	-2.3306	C22	3.1	C22	14.66																174.205	174.222	174.477	176.865	173.424
	56.004	C41	115.811	C41	116.638	C4	126.77	C41	132.77																56.004	55.7332	55.5082	53.1947	55.3139
	54.088	C21	117.609	C31	118.439	C31	127.7	C21	134.11																54.088	53.9357	53.707	52.2647	53.9739
	54.088	C31	117.859	C21	118.544	C21	128.68	C31	135.09																54.088	53.6849	53.6024	51.2847	52.9939
	53.87	C11	118.131	C11	119.111	C41	129.71	C11	135.5																53.87	53.4133	53.0355	50.2547	52.5839
	52.878	C8	118.885	C8	119.241	C8	129.98	C8	136.27																52.878	52.6589	52.9054	49.9847	51.8139
	52.395	C4	119.8	C4	119.684	C6	130.76	C4	136.3																52.395	51.7439	52.4616	49.2047	51.7839
	50.641	C2	121.126	C2	121.71	C2	131.02	C2	137.94																50.641	50.418	50.4357	48.9447	50.1439
	49.277	C5	122.633	C5	123.052	C3	131.24	C6	138.46																49.277	48.9109	49.0945	48.7247	49.6239
	48.293	C3	123.247	C3	123.865	C5	132.25	C7	139.54																48.293	48.297	48.281	47.7147	48.5439
	48.293	C6	123.881	C6	124.129	C11	133.6	C3	139.84																48.293	47.6628	48.0176	46.3647	48.2439
	48.293	C1	124.365	C1	124.162	C7	133.98	C1	140.16																48.293	47.1791	47.9837	45.9847	47.9239
	47.949	C7	124.7	C7	124.526	C1	134.11	C5	140.73																47.949	46.8439	47.6205	45.8547	47.3539
Intercept			171.544		172.146		179.965		188.084
RMSD	Overall		0.853482		0.635961		4.1774		1.14372
RMSD	Compound 1		0.715647		0.665133		4.79648		1.29625
RMSD	Compound 2		1.07749		0.573179		2.51783		0.750868

## Sheet: 15N NMR
Shielding																																			Shift
	Exp	Castep/NR		Castep/SR		Castep/SOR		Castep/SR/SOR		Castep/SRR		Castep/SRR/SOR		ReSpect/NR		ReSpect/SRR/SOR		ADF/SRA/SOA
Compound 1	123.4	N21B	95.3784	N21B	98.209	N21B	94.9004	N21B	98.687	N21B	98.4874	N21B	98.0094	N11B	88.4	N11B	92.07	N21B	140.65																	Exp	Castep/NR	Castep/SR	Castep/SOR	Castep/SR/SOR	Castep/SRR	Castep/SRR/SOR	ReSpect/NR	ReSpect/SRR/SOR	ADF/SRA/SOA
	117.5	N41B	100.752	N41B	101.126	N41B	100.447	N41B	101.431	N41B	102.113	N41B	101.808	N21A	129.491	N21A	131.665	N21A	143.38																Compound 1	123.4	135.232	131.21	130.139	132.486	133.518	128.426	165.843	157.999	111.681
	116.8	N11B	103.016	N31B	105.275	N11B	101.817	N31B	105.652	N31B	106.588	N31B	106.211	N31A	134.609	N31A	136.775	N31B	143.44																	117.5	129.858	128.293	124.593	129.742	129.893	124.627	124.752	118.404	108.951
	116.8	N31B	103.827	N11B	105.562	N31B	103.45	N11B	106.76	N11B	107.883	N11B	106.686	N21B	139.949	N21B	142.58	N11A	144.85																	116.8	127.594	124.145	123.222	125.521	125.418	120.224	119.634	113.294	108.891
	114.2	N11A	108.085	N11A	109.853	N11A	107.486	N11A	110.452	N11A	110.897	N11A	110.298	N11A	141.846	N41B	142.91	N11B	145.67																	116.8	126.783	123.858	121.59	124.414	124.122	119.75	114.294	107.489	107.481
	113.2	N21A	108.879	N21A	110.44	N21A	108.41	N21A	110.909	N21A	111.522	N21A	111.053	N41B	141.854	N11A	144.059	N31A	146.36																	114.2	122.525	119.566	117.554	120.721	121.109	116.138	112.397	107.159	106.661
	111.5	N41A	112.345	N41A	114	N41A	112.089	N41A	114.256	N41A	114.642	N41A	114.386	N41A	147.557	N41A	149.598	N41A	148.3																	113.2	121.731	118.979	116.629	120.264	120.483	115.382	112.389	106.01	105.971
	107.5	N31A	114.284	N31A	116.556	N31A	113.703	N31A	117.137	N31A	117.03	N31A	116.45	N31B	151.436	N31B	153.82	N41B	151.57																	111.5	118.265	115.419	112.951	116.917	117.364	112.049	106.686	100.471	104.031
	35.3	N2A	204.918	N4B	201.157	N2B	193.406	N4B	209.744	N4B	203.846	N2A	193.762	N4B	217.342	N4B	207.62	N2A	207.43																	107.5	116.326	112.863	111.337	114.036	114.975	109.986	102.807	96.2491	100.761
	35.3	N4B	204.981	N2A	201.46	N2A	193.438	N1A	212.81	N2A	205.242	N2B	194.917	N4A	217.837	N4A	209.562	N2B	209.11																	35.3	25.6917	28.2618	31.6334	21.4287	28.1599	32.6733	36.9015	42.4491	44.9006
	33.8	N1B	206.519	N1B	203.018	N4B	196.394	N2A	212.94	N1B	205.682	N4B	195.259	N1A	218.529	N3B	209.65	N4B	209.38																	35.3	25.6291	27.9595	31.6015	18.3631	26.7635	31.5181	36.4065	40.5071	43.2206
	32.9	N3B	207.532	N3B	203.568	N1B	196.539	N1B	212.998	N3A	207.769	N1B	195.702	N3B	218.924	N1A	210.387	N1B	210.9																	33.8	24.0909	26.4016	28.6459	18.2334	26.3237	31.1767	35.7145	40.4191	42.9506
	32.9	N2B	207.667	N3A	203.797	N3B	197.256	N3B	213.844	N3B	208.534	N3A	196.214	N2A	227.121	N2A	215.965	N3B	211.33																	32.9	23.0783	25.8511	28.5008	18.1755	24.2368	30.7335	35.3195	39.6821	41.4306
	32.9	N1A	208.157	N2B	204.028	N3A	197.293	N4A	214.965	N1A	208.554	N3B	198.258	N1B	227.857	N1B	217.04	N1A	211.46																	32.9	22.9425	25.6223	27.7841	17.329	23.4721	30.2216	27.1225	34.1041	41.0006
	31.5	N4A	208.824	N1A	204.271	N1A	199.618	N3A	215.352	N2B	209.178	N1A	200.015	N2B	230.16	N2B	217.41	N3A	212.19																	32.9	22.4531	25.3911	27.7468	16.2076	23.4519	28.1779	26.3865	33.0291	40.8706
	31.5	N3A	208.848	N4A	206.018	N4A	199.876	N2B	218.289	N4A	209.497	N4A	200.549	N3A	230.162	N3A	217.528	N4A	213.21																	31.5	21.7855	25.1482	25.4219	15.8212	22.8273	26.4207	24.0835	32.6591	40.1406
Compound 2	121.545	N41	97.368	N41	98.5969	N41	96.813	N41	98.0419	N41	100.047	N41	99.492	N21	135.742	N21	137.752	N11	144.74																	31.5	21.762	23.4017	25.1633	12.884	22.5083	25.8861	24.0815	32.5411	39.1206
	114.698	N11	105.47	N21	106.112	N11	104.77	N11	105.688	N21	108.192	N11	107.67	N11	135.747	N11	137.947	N21	145.11																Compound 2	121.545	133.242	130.822	128.227	133.131	131.959	126.944	118.501	112.317	107.591
	113.8	N21	106.012	N11	106.388	N21	105.842	N21	105.943	N11	108.37	N21	108.022	N41	138.701	N41	140.825	N41	146.23																	114.698	125.14	123.307	120.27	125.485	123.814	118.766	118.496	112.122	107.221
	109.464	N31	108.431	N31	110.548	N31	108.16	N31	110.277	N31	110.806	N31	110.535	N31	144.453	N31	146.557	N31	147.87																	113.8	124.598	123.031	119.198	125.231	123.636	118.414	115.542	109.244	106.101
	36.0935	N3	205.62	N3	200.868	N3	193.917	N3	189.165	N3	206.18	N3	194.477	N3	223.309	N3	212.166	N3	206.51																	109.464	122.179	118.871	116.88	120.896	121.2	115.901	109.79	103.512	104.461
	33.9072	N1	206.837	N1	203.584	N1	195.658	N1	192.405	N1	207.713	N1	196.534	N4	224.621	N4	213.878	N1	210.17																	36.0935	24.9896	28.5512	31.1225	42.0081	25.8254	31.9582	30.9345	37.9031	45.8206
	33.257	N2	208.988	N2	204.512	N2	197.848	N2	193.372	N2	208.129	N2	196.989	N1	224.853	N1	214.55	N2	211.67																	33.9072	23.7725	25.8353	29.3813	38.7682	24.2923	29.9011	29.6225	36.1911	42.1606
	32.4496	N4	209.685	N4	204.899	N4	199.608	N4	194.822	N4	209.019	N4	198.942	N2	229.128	N2	217.129	N4	212.19																	33.257	21.622	24.9073	27.1919	37.8012	23.8768	29.4466	29.3905	35.5191	40.6606
																																				32.4496	20.9251	24.52	25.432	36.3509	22.9869	27.4937	25.1155	32.9401	40.1406
intercept			230.61		229.419		225.04		231.173		232.006		226.436		254.243		250.069		252.331
RMSD	Overall		10.342		7.6354		5.37609		11.5275		9.04918		4.14167		9.69785		9.08327		8.55161
RMSD	Compound 1		9.83833		7.11805		5.01629		12.7053		8.52895		3.8001		11.5016		10.6604		8.45377
RMSD	Compound 2		11.2822		8.57698		6.03163		8.7065		10.0089		4.7517		4.1915		4.4976		8.74401
x`

## Sheet: 199Hg NMR average of fields
			Shielding components										Shift components
Compound	Site/component	Exp	Castep/NR	Castep/SR	Castep/SOR	Castep/SR/SOR	Castep/SRR	Castep/SRR/SOR	ReSpect/NR	ReSpect/SRR/SOR	ADF/SRA/SOA		Castep/NR	Castep/SR	Castep/SOR	Castep/SR/SOR	Castep/SRR	Castep/SRR/SOR	ReSpect/NR	ReSpect/SRR/SOR	ADF/SRA/SOA
Compound 1	1/11	-1570.23	7446.23	8427.77	7440.46	8422.01	12956.1	12950.3	7500.18	13004.3	10532		-1720.99	-1764.81	-1622.2	-1666.02	-1781.03	-1682.25	-1667.04	-1606.13	-1589.67
	1/22	-1754.05	7505.31	8468.17	7516.65	8479.51	13043.8	13055.2	7611.09	13161	10718		-1780.08	-1805.2	-1698.39	-1723.52	-1868.77	-1787.09	-1777.95	-1762.8	-1775.67
	1/33	-1985.73	7788.17	8818.11	7843.17	8873.1	13378.1	13433.1	7830.89	13475.8	10949		-2062.94	-2155.15	-2024.9	-2117.12	-2203.01	-2164.98	-1997.75	-2077.63	-2006.67
	2/11	-1430.91	7205	8096.26	7051.21	7942.28	12661.4	12507.4	7183.27	12485.5	10185		-1479.77	-1433.29	-1232.95	-1186.29	-1486.35	-1239.35	-1350.13	-1087.37	-1242.67
	2/22	-1692.68	7382	8311.79	7442.89	8372.65	12850.8	12911.7	7409.18	12938.9	10514		-1656.77	-1648.82	-1624.62	-1616.66	-1675.78	-1643.61	-1576.04	-1540.7	-1571.67
	2/33	-1832.41	7571.34	8544.05	7668.38	8641.09	13109.7	13206.7	7639.61	13275	10786		-1846.11	-1881.09	-1850.11	-1885.1	-1934.64	-1938.65	-1806.47	-1876.86	-1843.67
	3/11	-764.172	6529.1	7286.4	6854.41	7611.71	11751.3	12076.7	6663.89	12211.4	9709		-803.866	-623.439	-1036.14	-855.724	-576.276	-808.561	-830.754	-813.295	-766.667
	3/22	-1049.16	6834.34	7649.4	7124	7939.07	12146.8	12436.5	7010.77	12612.9	10025		-1109.1	-986.439	-1305.74	-1183.08	-971.774	-1168.42	-1177.63	-1214.79	-1082.67
	3/33	-1206.17	7143.73	7999.27	7492.2	8347.73	12478.6	12827.1	7168.42	12851.8	10237		-1418.5	-1336.3	-1673.93	-1591.74	-1303.56	-1559	-1335.28	-1453.62	-1294.67
	4/11	-989.525	6498.18	7271.83	6807.56	7581.22	11679.6	11989	6652.38	12143.2	9728		-772.947	-608.866	-989.299	-825.227	-504.542	-720.903	-819.239	-745.041	-785.667
	4/22	-1147.95	6599.3	7350.9	6906.06	7657.66	11831.3	12138	6688.8	12227.5	9823		-874.066	-687.935	-1087.8	-901.675	-656.189	-869.929	-855.656	-829.365	-880.667
	4/33	-1479.02	7129.88	7957	7436.89	8264.02	12443.1	12750.1	7140.36	12760.6	10277		-1404.65	-1294.04	-1618.63	-1508.03	-1268.05	-1482.05	-1307.22	-1362.47	-1334.67
Compound 2	1/11	-1452.49	7273.19	8222.92	7251.03	8200.77	12762.1	12739.9	7429.76	12896.5	10478		-1547.95	-1559.96	-1432.77	-1444.78	-1587.04	-1471.86	-1596.62	-1498.37	-1535.67
	1/22	-1605.02	7321.47	8282.31	7301.35	8262.19	12838.1	12818	7490.02	12986.5	10566		-1596.24	-1619.35	-1483.08	-1506.2	-1663.03	-1549.89	-1656.88	-1588.37	-1623.67
	1/33	-2012.49	7614.43	8623.01	7669.95	8678.52	13185.7	13241.2	7775.49	13402.3	10955		-1889.2	-1960.04	-1851.68	-1922.53	-2010.63	-1973.12	-1942.35	-2004.11	-2012.67
	2/11	-468.752	6390.4	7395.84	6166.2	7171.63	11805.1	11580.9	6463.58	11626.8	9254		-665.171	-732.872	-347.934	-415.644	-630.032	-312.804	-630.443	-228.679	-311.667
	2/22	-682.997	6531.46	7590.16	6267.27	7325.97	12016.3	11752.1	6581.44	11807.1	9363		-806.227	-927.195	-449.007	-569.984	-841.216	-484.005	-748.296	-408.925	-420.667
	2/33	-2782.75	8591.69	9673.14	8703.8	9785.25	14440.8	14552.9	8856.23	14777.5	12381		-2866.46	-3010.17	-2885.54	-3029.26	-3265.76	-3284.85	-3023.09	-3379.3	-3438.67
	3/11	-795.99	6219.6	6959.76	6572.96	7313.13	11413	11766.4	6424.77	11971.6	9410		-494.37	-296.799	-754.698	-557.137	-237.952	-498.29	-591.632	-573.397	-467.667
	3/22	-1465.02	7010.59	7926.31	7315.42	8231.13	12365.5	12670.3	7071.84	12731.5	10210		-1285.36	-1263.34	-1497.15	-1475.14	-1190.4	-1402.2	-1238.7	-1333.38	-1267.67
	3/33	-1949.49	7407.74	8359.98	7667.87	8620.11	12880.6	13140.7	7644.41	13377.4	10808		-1682.51	-1697.01	-1849.6	-1864.12	-1705.51	-1872.61	-1811.27	-1979.22	-1865.67
	4/11	-482.608	6404.58	7390.41	6099	7084.84	11880.4	11574.9	6436.34	11633.9	9267		-679.344	-727.45	-280.733	-328.847	-705.367	-306.764	-603.2	-235.708	-324.667
	4/22	-690.283	6579.22	7570.27	6434.49	7425.53	12036.7	11892	6586.44	11894.2	9416		-853.992	-907.303	-616.223	-669.542	-861.676	-623.916	-753.301	-496.065	-473.667
	4/33	-2790.11	8508.62	9816.09	8685.14	9992.62	14326.5	14503	8816.21	14850.6	12378		-2783.38	-3153.13	-2866.88	-3236.63	-3151.41	-3234.91	-2983.07	-3452.46	-3435.67
		intercept	5725.23	6662.96	5818.27	6755.99	11175.1	11268.1	5833.14	11398.2	8942.33
	RMSD	Overall	152.231	232.105	160.605	175.761	262.412	208.061	143.881	251.253	238.717
	RMSD	Compound 1	132.583	205.12	189.995	173.021	239.956	179.422	133.056	186.824	127.243
	RMSD	Compound 2	169.618	256.264	124.458	178.46	283.092	233.209	153.946	302.246	312.699
	calc shifts	Exp	Castep/NR	Castep/SR	Castep/SOR	Castep/SR/SOR	Castep/SRR	Castep/SRR/SOR	ReSpect/NR	ReSpect/SRR/SOR	ADF/SRA/SOA
Compound 1	1	-1770	-1854.67	-1908.38	-1781.83	-1835.55	-1950.94	-1878.11	-1814.24	-1815.52	-1790.67
	2	-1652	-1660.88	-1654.4	-1569.23	-1562.68	-1698.92	-1607.21	-1577.55	-1501.64	-1552.67
	3	-1006.5	-1110.49	-982.061	-1338.6	-1210.18	-950.536	-1178.66	-1114.55	-1160.57	-1048
	4	-1205.5	-1017.22	-863.613	-1231.91	-1078.31	-809.595	-1024.29	-994.039	-978.958	-1000.33
Compound 2	1	-1690	-1677.8	-1713.12	-1589.18	-1624.5	-1753.57	-1664.95	-1731.95	-1696.95	-1724
	2	-1311.5	-1445.95	-1556.75	-1227.49	-1338.3	-1579	-1360.55	-1467.28	-1338.97	-1390.33
	3	-1403.5	-1154.08	-1085.72	-1367.15	-1298.8	-1044.62	-1257.7	-1213.87	-1295.33	-1200.33
	4	-1321	-1438.91	-1595.96	-1254.61	-1411.67	-1572.82	-1388.53	-1446.52	-1394.75	-1411.33
	RMSD	Overall	135.946	216.191	132.728	108.473	240.472	114.575	133.058	121.284	117.748
	RMSD	Compound 1	115.663	184.824	171.743	132.23	220.688	137.993	126.385	157.907	116.308
	RMSD	Compound 2	153.573	243.551	75.7487	77.7691	258.748	84.9276	139.412	66.9724	119.172
	RMSD	Anions	167.602	266.165	157.338	124.552	291.079	134.684	162.711	136.346	141.044
	RMSD	Macrocycles	49.6556	81.0151	75.6235	74.3066	113.99	69.0911	55.5603	90.7887	61.7798
	calc spans	Exp	Castep/NR	Castep/SR	Castep/SOR	Castep/SR/SOR	Castep/SRR	Castep/SRR/SOR	ReSpect/NR	ReSpect/SRR/SOR	ADF/SRA/SOA
Compound 1	1	415.5	341.949	390.34	402.704	451.095	421.982	482.737	330.71	471.498	417
	2	401.5	366.34	447.791	617.166	698.803	448.289	699.301	456.338	789.485	601
	3	442	614.635	712.865	637.791	736.021	727.283	750.439	504.524	640.328	528
	4	489.5	631.699	685.173	629.329	682.803	763.512	761.142	487.984	617.427	549
Compound 2	1	560	341.248	400.082	418.915	477.748	423.594	501.261	345.73	505.742	477
	2	2314	2201.29	2277.3	2537.6	2613.62	2635.73	2972.04	2392.65	3150.62	3127
	3	1153.5	1188.14	1400.21	1094.91	1306.98	1467.56	1374.32	1219.64	1405.83	1398
	4	2307.5	2104.04	2425.68	2586.14	2907.78	2446.04	2928.14	2379.87	3216.75	3111
	RMSD	Overall	141.343	164.388	178.725	294.513	223.226	376.258	97.3509	474.693	421.899
	RMSD	Compound 1	119.026	169.139	161.68	231.014	199.186	255.993	59.3888	228.783	112.626
	RMSD	Compound 2	160.587	159.495	194.28	346.566	244.918	466.484	124.207	631.129	585.929
	RMSD	Anions	145.137	193.823	194.402	345.682	274.882	455.171	62.7843	573.769	524.842
	RMSD	Macrocycles	134.782	97.2108	148.975	179.278	83.3423	179.496	136.758	228.482	124.755
	calc skews	Exp	Castep/NR	Castep/SR	Castep/SOR	Castep/SR/SOR	Castep/SRR	Castep/SRR/SOR	ReSpect/NR	ReSpect/SRR/SOR	ADF/SRA/SOA
Compound 1	1	0.115174	0.654414	0.793027	0.621606	0.74507	0.584161	0.565634	0.329267	0.335458	0.107914
	2	-0.303973	0.0336851	0.0373595	-0.269273	-0.23172	0.154885	-0.156189	0.00988741	-0.148427	-0.0948419
	3	-0.289525	0.00676522	-0.0184252	0.15459	0.110463	-0.0876054	0.0409416	-0.375062	-0.254029	-0.19697
	4	0.352707	0.679853	0.769199	0.686977	0.776075	0.602766	0.608416	0.850745	0.726854	0.653916
Compound 2	1	0.455232	0.717012	0.703132	0.759769	0.74288	0.641174	0.688658	0.651436	0.644081	0.631027
	2	0.814827	0.871842	0.829339	0.920339	0.881895	0.839753	0.884792	0.901488	0.885581	0.930285
	3	-0.16	-0.331483	-0.380567	-0.356196	-0.404773	-0.298009	-0.315427	-0.0610767	-0.0811932	-0.144492
	4	0.82	0.833988	0.851709	0.740548	0.765667	0.872194	0.783377	0.873858	0.838125	0.904211
	RMSD	Overall	0.296012	0.341737	0.299026	0.33379	0.271746	0.246026	0.239373	0.180684	0.155984
	RMSD	Compound 1	0.387171	0.453584	0.376381	0.430471	0.365308	0.31597	0.31611	0.231282	0.189131
	RMSD	Compound 2	0.159202	0.166824	0.192796	0.193717	0.119338	0.145672	0.121133	0.108638	0.113541
	RMSD	Anions	0.213385	0.24365	0.270153	0.285165	0.158552	0.202479	0.234757	0.174809	0.154891
	RMSD	Macrocycles	0.397207	0.460958	0.34177	0.401966	0.393731	0.305091	0.246874	0.190073	0.157789
